# Supplementary material for: Sensing Techniques for Organochlorides through Intermolecular Interaction with Bicyclic Amidines
Source: Biosensors (Basel). 2021 Oct 23;11(11):413. doi: 10.3390/bios11110413 (PMC8615940; doi:10.3390/bios11110413)
Supplement: Supplementary file 1 [file biosensors-11-00413-s001.zip]

Archive with 1 entries (1 files):
- biosensors-1401338-supplementary.pdf
